# Supplementary material for: Development of a Green-Synthesized WA-CDs@MIL-101 Fluorescent Sensor for Rapid Detection of Panax notoginseng Leaf Pathogen Spores
Source: Plants (Basel). 2025 Jul 26;14(15):2316. doi: 10.3390/plants14152316 (PMC12348358; doi:10.3390/plants14152316)
Supplement: Supplementary file 1 [file plants-14-02316-s001.zip]

Archive with 1 entries (1 files):
- plants-3762726-supplementary.pdf
